# Supplementary material for: Bayesian Decision Analysis: An Underutilized Tool in Veterinary Medicine
Source: Animals (Basel). 2022 Dec 4;12(23):3414. doi: 10.3390/ani12233414 (PMC9738643; doi:10.3390/ani12233414)
Supplement: Supplementary file 1 [file animals-12-03414-s001.zip]

Archive with 2 entries (2 files):
- animals-2003530-supplementary.pdf
- animals-2003530-supplementary-Table S4.xlsx
